# Supplementary material for: Application of Magnetic Nanoparticles for Reactive Dye Removal from Aqueous Solutions: Practical and Theoretical Approaches
Source: Nanomaterials (Basel). 2026 Jul 2;16(13):821. doi: 10.3390/nano16130821 (PMC13362606; doi:10.3390/nano16130821)
Supplement: Supplementary file 1 [file nanomaterials-16-00821-s001.zip]

Archive with 1 entries (1 files):
- nanomaterials-4345634-supplementary.pdf
